# Supplementary material for: A Multicomponent Primary-Care Intervention for Preventing Falls in Older Adults Living in the Community: The PREMIO Study
Source: J Clin Med. 2023 Nov 16;12(22):7134. doi: 10.3390/jcm12227134 (PMC10672084; doi:10.3390/jcm12227134)
Supplement: Supplementary file 1 [file jcm-12-07134-s001.zip]

Archive with 1 entries (1 files):
- jcm-2621282-supplementary.pdf
